# Supplementary material for: BIN1 knockdown rescues systolic dysfunction in aging male mouse hearts
Source: Nat Commun. 2024 Apr 25;15:3528. doi: 10.1038/s41467-024-47847-8 (PMC11045846; doi:10.1038/s41467-024-47847-8)
Supplement: Supplementary file 6 — Source data [file 41467_2024_47847_MOESM6_ESM.xlsx]

## Sheet: Figure 1
PANEL B							PANEL C													PANEL D
	Fold-change in peak ICa with ISO			Fig. 1b: Fold-change in peak ICa with ISO				Peak ICa density (pA/pF)					Fig. 1c: Peak ICa Density							ICa density vs. membrane potential
n	Young	Old					n	Young CTRL	Young ISO	Old CTRL	Old ISO									Young CTRL	peak current density (pA/pF)																	Old CTRL	peak current density (pA/pF)
1	1.37	1.42739		Young			1	-4.09285	-5.62668	-3.58768	-5.121		Two-way ANOVA	Ordinary						Vm (mV)	n = 1	n = 2	n = 3	n = 4	n = 5	n = 6	n = 7	n = 8	n = 9	n = 10	n = 11	n = 12	n = 13	Mean	SEM	n number		Vm (mV)	n = 1	n = 2	n = 3	n = 4	n = 5	n = 6	n = 7	n = 8	n = 9	n = 10	n = 11
2	1.65	1.22713		vs.			2	-3.55641	-5.88017	-6.34365	-7.78448		Alpha	0.05						-60	-0.0397364	-0.0460321	-0.0504802	-0.0520679	-0.248806	-0.115756	-0.0944592	-0.107709	-0.0762939	-0.0645087	-0.135204	-0.114635	-0.110571	-0.0966354	0.0154038	13		-60	-0.0382799	-0.325187	-0.211508	-0.186661	-0.0540023	-0.494062	-0.127157	-0.128202	-0.0929832	-0.1714	-0.0663426
3	1.35	1.41461		Old			3	-3.78372	-5.08932	-6.61718	-9.36074									-50	0.103315	0.127867	-0.0275347	-0.013017	-0.299344	-0.0561243	-0.138056	-0.143612	-0.0441702	-0.0595465	-0.0733967	-0.0619646	-0.106148	-0.0609025	0.0297602	13		-50	-0.0361532	-0.0525303	-0.0966894	-0.154069	-0.0326526	-0.0336097	-0.0932482	-0.129595	-0.0929832	-0.114963	0
4	1.58	1.11776					4	-3.85592	-6.08182	-5.98796	-6.69313		Source of Variation	% of total variation	P value	P value summary	Significant?			-40	-0.143051	0.228456	0.0527748	0.00723165	-0.0971897	-0.0561243	-0.268845	-0.0917522	-0.0240928	-0.0148866	-0.139067	-0.0588664	-0.110571	-0.0550758	0.0325404	13		-40	-0.176513	-0.127573	-0.154099	-0.228141	-0.0100469	-0.181492	-0.169542	-0.252223	-0.145435	-0.165129	0.106148
5	1.65	1.4421		Unpaired t test			5	-3.86426	-6.38342	-5.18422	-7.47618		Interaction	3.276	0.053	ns	No			-30	-0.397364	0.349503	-0.217983	-0.13017	-0.20993	-0.161357	-0.196184	-0.171537	-0.200774	-0.0396977	-0.293587	0.0433752	-0.185759	-0.139343	0.0502929	13		-30	-1.50993	-0.857994	-1.14214	-1.08145	-0.047723	-0.978041	-0.502975	-1.53703	-1.37806	-0.961513	0.117205
6	1.5	1.0493		P value	0.0001		6	-3.30432	-4.96349	-4.77257	-5.00784		Row Factor	29.98	<0.0001	****	Yes			-20	-1.42256	-0.0818348	-1.49605	-1.02979	-0.75808	-0.778724	-0.690279	-0.654233	-1.2448	-0.645087	-1.49498	-0.399672	-0.769574	-0.881974	0.120224	13		-20	-3.58768	-3.48701	-5.07619	-3.8221	-2.01316	-3.60632	-2.87939	-5.49734	-6.0463	-3.74154	-2.77312
7	2.15	1.02977		P value summary	***		7	-2.33968	-5.02087	-6.4539	-6.64605		Column Factor	28.44	<0.0001	****	Yes			-10	-3.21865	-1.9504	-3.48313	-3.22821	-3.34333	-2.68695	-1.51861	-2.3337	-3.51354	-3.15596	-4.41153	-2.17186	-2.72447	-2.9031	0.214975	13		-10	-3.42818	-6.10852	-6.61718	-5.98796	-5.1365	-4.77257	-6.08939	-7.00511	-6.62088	-6.88109	-5.93324
8	1.48	1.14024		Significantly different (P < 0.05)?	Yes		8	-3.87753	-5.74449	-7.00511	-7.98752									0	-4.09285	-3.55641	-3.78372	-3.85592	-3.86426	-3.30432	-2.33968	-3.87753	-4.17207	-4.08886	-4.83646	-3.6838	-4.17516	-3.81777	0.15979	13		0	-2.9518	-6.34365	-5.90712	-5.78945	-5.18422	-4.5205	-6.4539	-6.49788	-6.10352	-7.05876	-4.99781
9	1.33879	0.914656		One- or two-tailed P value?	Two-tailed		9	-4.17207	-5.58552	-6.62088	-6.05583		ANOVA table	SS (Type III)	DF	MS	F (DFn, DFd)	P value		10	-3.74317	-3.50355	-3.12059	-3.75034	-3.49883	-3.05176	-2.15803	-3.82168	-3.60188	-3.98962	-4.20679	-2.99909	-3.98498	-3.49464	0.152047	13		10	-2.45629	-5.34558	-4.61994	-4.53319	-4.69569	-3.38113	-5.6401	-5.38029	-5.0211	-5.9572	-4.10218
10	1.45752	1.01214		t, df	t=4.585, df=22		10	-4.08886	-5.95961	-7.05876	-7.14446		Interaction	3.376	1	3.376	F (1, 44) = 3.953	P=0.0530		20	-2.78155	-2.58121	-2.1087	-2.82324	-2.83017	-2.46947	-1.77293	-3.09963	-2.63816	-3.48843	-3.3183	-2.35466	-3.12252	-2.72223	0.133348	13		20	-1.89273	-3.84972	-3.22701	-3.27101	-3.52773	-2.48375	-4.44483	-4.14565	-4.13179	-4.51284	-3.44981
11	1.46471	1.29519					11	-4.83646	-7.08402	-5.93324	-7.68468		Row Factor	30.9	1	30.9	F (1, 44) = 36.18	P<0.0001		30	-1.73251	-2.27433	-1.32625	-2.08272	-2.11096	-1.76441	-1.42415	-2.21003	-1.79492	-2.59523	-2.04352	-1.52433	-2.207	-1.93003	0.102995	13		30	-1.3398	-2.54647	-2.04558	-2.08586	-2.53811	-1.54604	-3.38519	-3.22455	-3.19719	-3.10401	-3.02301
12	1.73759						12	-3.6838	-6.40095				Column Factor	29.31	1	29.31	F (1, 44) = 34.32	P<0.0001		40	-0.627836	-1.57362	-0.608057	-1.32339	-1.5356	-1.23473	-0.857399	-1.48399	-1.03198	-1.11153	-1.37522	-0.167304	-1.41089	-1.1032	0.118763	13		40	-0.806004	-1.19319	-1.0938	-1.21774	-1.89259	-0.0268877	-2.85961	-2.55289	-2.10047	-1.96901	-2.59621
13	1.70513						13	-4.17516	-7.11918				Residual	37.58	44	0.8542				50	0.317891	-0.859266	-0.0642475	-0.478735	-1.06909	-0.778724	-0.283378	-0.797845	-0.357377	-1.14131	-0.5949	-0.0743576	-0.62362	-0.523458	0.117546	13		50	-0.340266	-0.24264	-0.377693	-0.711089	-1.03986	-0.588169	-1.4072	-1.69031	-1.26362	-1.0075	-2.06989
																				60	1.0252	-0.683662	0.417609	0.00144633	-0.32267	-0.389362	0.0871931	-0.227386	0.236913	-0.228262	0.150656	0.532896	-0.119417	0.0370119	0.12453	13		60	0.0574198	0.535308	0.111797	0.0622203	-0.79622	-0.1378	-0.895747	-0.823557	-0.448227	-0.269642	-1.19859
Mean	1.572	1.188					Mean	-3.818	-5.918	-5.96	-6.997		Compare cell means regardless of rows and columns							70	1.66893	0.262553	0.812272	0.344227	-0.0427635	-0.0280621	0.450498	0.20744	0.758924	0.640125	0.757145	1.0441	0.411324	0.560517	0.129475	13		70	0.382799	1.11064	0.555964	0.610352	0.297641	0.433565	-0.0141285	-0.440345	0.536442	0.288454	-0.603717
SEM	0.06067	0.05587					SEM	0.1598	0.1946	0.3191	0.3872
n-number	13	11					n-number	13	13	11	11		Number of families	1
													Number of comparisons per family	6						Young ISO	peak current density (pA/pF)																	Old ISO	peak current density (pA/pF)
													Alpha	0.05						Vm (mV)	n = 1	n = 2	n = 3	n = 4	n = 5	n = 6	n = 7	n = 8	n = 9	n = 10	n = 11	n = 12	n = 13	Mean	SEM	n number		Vm (mV)	n = 1	n = 2	n = 3	n = 4	n = 5	n = 6	n = 7	n = 8	n = 9	n = 10	n = 11
																				-60	0.150998	-0.15344	-0.213394	-0.0650849	-0.186604	-0.105233	-0.123524	-0.151591	-0.100387	-0.104206	-0.114195	-0.148715	-0.0858307	-0.107785	0.0243744	13		-60	-0.10846	-0.0750432	-0.519705	-0.248881	-0.111772	-0.356262	-0.257139	-0.186729	-0.0929832	-0.108693	-0.130474
													Tukey's multiple comparisons test	Predicted (LS) mean diff.	95.00% CI of diff.	Below threshold?	Summary	Adjusted P Value		-50	-0.135104	-0.155145	-0.201921	-0.0347119	-0.260469	-0.0876942	-0.152588	-0.087763	-0.128495	-0.0942819	-0.0984438	-0.0929469	-0.114441	-0.126462	0.0159613	13		-50	-0.191399	-0.112565	-0.752364	-0.23703	-0.0640492	-0.282321	-0.200625	-0.270338	-0.0905991	-0.110783	-0.0818225
																				-40	-0.476837	-0.472255	-0.378602	-0.104136	-0.326558	-0.108741	-0.683012	-0.147601	-0.329269	-0.302695	-0.224452	-0.226171	-0.128746	-0.300698	0.047639	13		-40	-0.665645	-0.632865	-1.24488	-0.66072	-0.205962	-0.48734	-0.234533	-0.654943	-0.219345	-0.353251	-0.137108
													Young:CTRL vs. Young:ISO	2.101	1.133 to 3.069	Yes	****	<0.0001		-30	-1.6133	-3.65018	-1.90448	-0.730397	-6.0141	-0.561243	-5.02087	-0.781888	-1.93947	-3.53309	-1.39003	-1.06269	-0.448227	-2.20384	0.49845	13		-30	-4.72544	-3.45199	-7.61731	-3.49026	-1.33248	-2.76608	-1.0116	-4.85076	-2.72512	-1.97528	-1.45954
													Young:CTRL vs. Old:CTRL	2.143	1.132 to 3.154	Yes	****	<0.0001		-20	-3.94185	-5.88017	-4.83004	-4.91608	-6.38342	-4.22686	-4.91914	-4.49187	-5.58552	-5.95961	-7.08402	-4.7248	-3.95298	-5.14587	0.268051	13		-20	-5.121	-7.70694	-9.36074	-6.69313	-6.86959	-5.00784	-4.69632	-7.98752	-6.05583	-6.13278	-7.50334
													Young:CTRL vs. Old:ISO	3.179	2.168 to 4.190	Yes	****	<0.0001		-10	-5.62668	-5.21527	-5.08932	-6.08182	-5.77696	-4.96349	-4.38145	-5.74449	-5.46907	-5.78593	-7.05645	-6.40095	-7.11918	-5.747	0.21817	13		-10	-4.42983	-7.78448	-8.2186	-6.50054	-7.47618	-4.89021	-6.64605	-7.95408	-5.72205	-7.14446	-7.68468
													Young:ISO vs. Old:CTRL	0.04204	-0.9689 to 1.053	No	ns	0.9995		0	-5.53926	-4.68845	-4.36195	-5.58862	-5.04998	-4.35314	-3.68391	-5.20993	-4.50536	-5.02672	-6.22952	-6.14689	-6.56605	-5.14998	0.234399	13		0	-3.84075	-6.40119	-6.58696	-5.35391	-6.35469	-3.97602	-5.99331	-6.94519	-5.05447	-6.32508	-6.97703
													Young:ISO vs. Old:ISO	1.078	0.06717 to 2.089	Yes	*	0.0326		10	-4.59353	-3.79339	-3.44872	-4.7107	-4.31522	-3.60248	-3.11715	-4.24853	-3.52157	-4.13352	-4.74499	-4.83014	-5.55038	-4.20079	0.190697	13		10	-3.06664	-4.6902	-5.16382	-3.96136	-5.14906	-3.07865	-5.05801	-5.66596	-4.42505	-5.15036	-5.9465
													Old:CTRL vs. Old:ISO	1.036	-0.01615 to 2.088	No	ns	0.055		20	-3.47296	-3.01596	-2.22342	-3.746	-3.45218	-3.02019	-2.38328	-3.27515	-2.54581	-3.13612	-3.61092	-3.42045	-4.24385	-3.19587	0.157458	13		20	-2.29041	-3.27939	-3.64398	-2.7288	-4.00371	-2.30562	-4.08596	-4.46058	-3.64542	-3.88995	-5.22337
																				30	-2.28882	-2.31524	-1.3905	-2.78274	-2.53471	-2.20288	-1.81652	-2.38556	-1.6624	-2.20818	-2.59498	-2.32677	-3.01838	-2.27136	0.123368	13		30	-1.58649	-2.14373	-2.73147	-1.66513	-3.15599	-1.42505	-3.05458	-3.15209	-2.91824	-2.71732	-4.01815
																				40	-1.1762	-1.59407	-0.816861	-1.90048	-1.88937	-1.48028	-1.33696	-1.56378	-0.879388	-1.34476	-1.6893	-1.28577	-1.65462	-1.43168	0.0939729	13		40	-0.948491	-0.923032	-1.65581	-0.79405	-2.41127	-0.403316	-2.25208	-2.20451	-2.12193	-1.6074	-3.03628
																				50	0.508626	-0.796185	-0.330416	-1.12235	-0.769743	-0.908512	-0.748407	-0.905554	-0.164634	-0.476372	-0.78755	-0.588664	-1.23501	-0.640367	0.125948	13		50	-0.425332	-0.0500288	-0.912506	-0.0799975	-1.69417	-0.655389	-1.77171	-1.11758	-1.42813	-0.750398	-1.92615
																				60	1.22388	-0.376781	0.0137673	-0.336995	0.0894146	-0.48758	0.181652	-0.315149	0.461779	0.258035	-0.153572	0.24476	-0.462532	0.0262062	0.131558	13		60	0.106333	0.620357	-0.21453	0.385173	-1.29857	-0.0941071	-1.39307	-0.395753	-0.765324	0.0480756	-1.13446
																				70	1.79609	0.0392125	0.408431	0.334102	0.610352	-0.00350777		0.087763	1.0641	1.08176	0.500095	0.616548	0.371933	0.575573	0.150298	12		70	0.627365	1.00058	0.320283	1.04293	0.0452112	0.299126	-0.30235	0.397147	-0.164509	0.666788	-0.537375
[truncated: 61 more columns]

## Sheet: Figure 2
PANEL B													PANEL D
	Mean CaV1.2 cluster area (nm2)					Fig. 2b: Mean CaV1.2 cluster area								Mean RyR2 cluster area (nm2)					Fig. 2d: Mean RyR2 cluster area
n	Young CTRL	Young ISO	Old CTRL	Old ISO									n	Young CTRL	Young ISO	Old CTRL	Old ISO
1	3527.23	4523.92	4824.32	3270.67		Two-way ANOVA	Ordinary						1	9417.04	10556.8	7465.09	12024.4		Two-way ANOVA	Ordinary
2	3974.19	5209.48	4509.71	3565.65		Alpha	0.05						2	5800.94	12331.2	9166.19	9976.35		Alpha	0.05
3	3903.58	5015.84	3928.83	6653.77									3	7036.88	11523	10090.7	7439.94
4	4574.3	3698.53	4535.49	3926.04		Source of Variation	% of total variation	P value	P value summary	Significant?			4	9666.33	12400.8	9081.01	10611.1		Source of Variation	% of total variation	P value	P value summary	Significant?
5	4290.3	4677.14	5284.52	4814.61		Interaction	8.57	0.0173	*	Yes			5	7098.06	11684.4	7524.25	5769.97		Interaction	6.197	0.0267	*	Yes
6	3273.73	4472.42	3822.9	4537.23		Row Factor	11.6	0.0061	**	Yes			6	5637.92	11561.6	11664.6	8880.09		Row Factor	15.05	0.0008	***	Yes
7	3415.43	4206.48	5991.52	5535.57		Column Factor	6.647	0.0348	*	Yes			7	4600.22	11382.8	10221.4	9752.36		Column Factor	17.56	0.0003	***	Yes
8	3992.64	4566.34	4091.48	5231.97									8	6452.66	5399.48	10560.1	10942.3
9	4110.25	4611.45	5071.76	4607.74		ANOVA table	SS (Type III)	DF	MS	F (DFn, DFd)	P value		9	6136.77	8661.54	9336.09	11358.9		ANOVA table	SS (Type III)	DF	MS	F (DFn, DFd)	P value
10	3963.33	4058.09	5260.6	5297.93		Interaction	2872285	1	2872285	F (1, 49) = 6.075	P=0.0173		10	4119.31	8176.65	10920.2	13233.7		Interaction	20614037	1	20614037	F (1, 49) = 5.217	P=0.0267
11	3416.46	4281.82	5489.33			Row Factor	3888567	1	3888567	F (1, 49) = 8.224	P=0.0061		11	5186.49	8140.59	6953.16	11068.8		Row Factor	50051770	1	50051770	F (1, 49) = 12.67	P=0.0008
12	3348.87	4867.64				Column Factor	2227709	1	2227709	F (1, 49) = 4.712	P=0.0348		12	5540.37	9103.71	7849.79			Column Factor	58400706	1	58400706	F (1, 49) = 14.78	P=0.0003
13	3664.78	6133.35				Residual	23167935	49	472815				13	4271.01	7785.62				Residual	193631394	49	3951661
14	3539.03	6158.36											14	5092.37	5388.03
15	3597.22	3986.1				Compare cell means regardless of rows and columns							15	4172.41	6804.32				Compare cell means regardless of rows and columns
16	3736.57	4192.68
						Number of families	1						Mean	6015.25	9393.38	9236.06	10096.2		Number of families	1
Mean	3770.49	4666.23	4800.95	4744.12		Number of comparisons per family	6						SEM	443.539	626.495	438.903	635.801		Number of comparisons per family	6
SEM	91.4814	173.925	208.591	318.212		Alpha	0.05						n-number	15	15	12	11		Alpha	0.05
n-number	16	16	11	10
						Tukey's multiple comparisons test	Predicted (LS) mean diff.	95.00% CI of diff.	Below threshold?	Summary	Adjusted P Value								Tukey's multiple comparisons test	Predicted (LS) mean diff.	95.00% CI of diff.	Below threshold?	Summary	Adjusted P Value
						Young:CTRL vs. Young:ISO	-895.7	-1542 to -249.2	Yes	**	0.0031								Young:CTRL vs. Young:ISO	-3378	-5309 to -1448	Yes	***	0.0001
						Young:CTRL vs. Old:CTRL	-1030	-1747 to -314.2	Yes	**	0.002								Young:CTRL vs. Old:CTRL	-3221	-5268 to -1173	Yes	***	0.0007
						Young:CTRL vs. Old:ISO	-973.6	-1711 to -236.5	Yes	**	0.0052								Young:CTRL vs. Old:ISO	-4081	-6179 to -1982	Yes	****	<0.0001
						Young:ISO vs. Old:CTRL	-134.7	-851.0 to 581.5	No	ns	0.9586								Young:ISO vs. Old:CTRL	157.3	-1890 to 2205	No	ns	0.9969
						Young:ISO vs. Old:ISO	-77.89	-815.1 to 659.3	No	ns	0.9922								Young:ISO vs. Old:ISO	-702.8	-2801 to 1396	No	ns	0.8097
						Old:CTRL vs. Old:ISO	56.83	-742.2 to 855.8	No	ns	0.9976								Old:CTRL vs. Old:ISO	-860.1	-3067 to 1347	No	ns	0.729

## Sheet: Figure 3
PANEL C							PANEL D							PANEL E							PANEL F
	CaVβ2a-paGFP inserted after ISO (AIU/μm2)			Fig. 3c: CaVβ2a-paGFP inserted after ISO				CaVβ2a-paGFP endocytosed after ISO (AIU/μm2)			Fig. 3d: CaVβ2a-paGFP endocytosed after ISO				% of PM CaVβ2a-paGFP per pool			Fig. 3e: % of PM CaVβ2a-paGFP per pool: Inserted				% change of PM CaVβ2a-paGFP after ISO			Fig. 3f: % change of PM CaVβ2a-paGFP after ISO
n	Young	Old					n	Young	Old						Inserted						n	Young	Old
1	0.0215815	0.00494842		Young			1	0.0146465	0.00135492		Young			n	Young	Old		Young inserted			1	12.3	14.75		Young
2	0.0368263	0.00388813		vs.			2	0.0132688	0.00311693		vs.			1	38.2413	20.3335		vs.			2	31.31	4.39		vs.
3	0.0225693	0.00697768		Old			3	0.0122243	0.00401227		Old			2	48.9583	22.1207		Old inserted			3	19.05	16.97		Old
4	0.0153915	0.00959615					4	0.00874191	0.00784427					3	41.5639	39.9267					4	21	1.74
5	0.0057545	0.00233784		Unpaired t test			5	0.00327901	0.00146966		Unpaired t test			4	48.6479	31.3474		Unpaired t test			5	18.83	6.74		Unpaired t test
6	0.0330374	0.0152853		P value	0.0004		6	0.0137131	0.00560855		P value	<0.0001		5	43.9009	18.1179		P value	0.0008		6	21.71	20.48		P value	0.0104
7	0.0222384	0.00602614		P value summary	***		7	0.0160445	0.00571082		P value summary	****		6	37.101	32.3308		P value summary	***		7	11.72	1.89		P value summary	*
8	0.0200083	0.00326437		Significantly different (P < 0.05)?	Yes		8	0.0120136	0.00216704		Significantly different (P < 0.05)?	Yes		7	42.135	36.5439		Significantly different (P < 0.05)?	Yes		8	12.26	6.59		Significantly different (P < 0.05)?	Yes
9	0.0150918	0.0125024		One- or two-tailed P value?	Two-tailed		9	0.0100543	0.00738405		One- or two-tailed P value?	Two-tailed		8	30.6795	19.594		One- or two-tailed P value?	Two-tailed		9	13.82	9.8		One- or two-tailed P value?	Two-tailed
10		0.00658344		t, df	t=4.382, df=17		10		0.00442307		t, df	t=5.059, df=17		9	41.3284	23.9227		t, df	t=4.073, df=17		10		12.02		t, df	t=2.881, df=17
														10		36.692
Mean	0.02139	0.007141					Mean	0.01155	0.004309					Mean	41.4	28.09					Mean	18	9.537
SEM	0.003114	0.001317					SEM	0.001273	0.0007341					SEM	1.9	2.58					SEM	2.1215	2.0294
n-number	9	10					n-number	9	10					n-number	9	10					n-number	9	10
															% of PM CaVβ2a-paGFP per pool			Fig. 3e: % of PM CaVβ2a-paGFP per pool: Endocytosed
															Endocytosed
														n	Young	Old		Young endocytosed
														1	25.9528	5.56751		vs.
														2	17.64	17.7331		Old endocytosed
														3	22.5124	22.9584
														4	27.6305	25.6246		Unpaired t test
														5	25.0155	11.3896		P value	0.1349
														6	15.3998	11.863		P value summary	ns
														7	30.3994	34.6317		Significantly different (P < 0.05)?	No
														8	18.4211	13.0075		One- or two-tailed P value?	Two-tailed
														9	27.5334	14.129		t, df	t=1.570, df=17
														10		24.6515
														Mean	23.389	18.156
														SEM	1.7315	2.7472
														n-number	9	10
															% of PM CaVβ2a-paGFP per pool			Fig. 3e: % of PM CaVβ2a-paGFP per pool: Static
															Static
														n	Young	Old		Young static
														1	35.8059	74.099		vs.
														2	33.4016	60.1463		Old static
														3	35.9237	37.1149
														4	23.7216	43.028		Unpaired t test
														5	31.0836	70.4925		P value	0.0064
														6	47.4992	55.8062		P value summary	**
														7	27.4655	28.8244		Significantly different (P < 0.05)?	Yes
														8	50.8994	67.3985		One- or two-tailed P value?	Two-tailed
														9	31.1382	61.94		t, df	t=3.110, df=17
														10		38.6565
														Mean	35.215	53.751
														SEM	2.9507	4.982
														n-number	9	10

## Sheet: Figure 4
PANEL B													PANEL C
	% colocalization EEA1/CaV1.2					Fig. 4b: % colocalization EEA1/CaV1.2								Mean EEA1 positive EE area (μm2)					Fig. 4c: Mean EEA1 positive EE area
n	Young CTRL	Young ISO	Old CTRL	Old ISO									n	Young CTRL	Young ISO	Old CTRL	Old ISO
1	13.888	13.745	14.222	14.402		Two-way ANOVA							1	0.087	0.068	0.106	0.093		Two-way ANOVA
2	14.09	12.966	13.806	14.862		Alpha	0.05						2	0.083	0.087	0.108	0.089		Alpha	0.05
3	13.98	13.687	14.483	15.954									3	0.076	0.085	0.087	0.118
4	14.372	10.958	16.763	17.787		Source of Variation	% of total variation	P value	P value summary	Significant?			4	0.099	0.082	0.122	0.089		Source of Variation	% of total variation	P value	P value summary	Significant?
5	13.272	10.307	16.568	16.697		Interaction	9.828	0.0011	**	Yes			5	0.078	0.093	0.084	0.105		Interaction	0.0442	0.8604	ns	No
6	14.896	11.122	17.98	12.797		Row Factor	1.791	0.1461	ns	No			6	0.1	0.103	0.082	0.116		Row Factor	0.1973	0.7104	ns	No
7	16.967	13.259	16.477	20.663		Column Factor	41.6	<0.0001	****	Yes			7	0.099	0.083	0.084	0.084		Column Factor	23.44	0.0002	***	Yes
8	13.475	13.831	17.646	19.459									8	0.099	0.101	0.086	0.108
9	13.677	9.97	17.967	19.02		ANOVA table	SS (Type III)	DF	MS	F (DFn, DFd)	P value		9	0.069	0.087	0.118	0.086		ANOVA table	SS (Type III)	DF	MS	F (DFn, DFd)	P value
10	13.781	13.423	18.063	16.808		Interaction	40.63	1	40.63	F (1, 56) = 11.92	P=0.0011		10	0.086	0.093	0.096	0.088		Interaction	3.962e-06	1	3.962e-06	F (1, 54) = 0.03122	P=0.8604
11	16.912	12.017	19.606	21.143		Row Factor	7.403	1	7.403	F (1, 56) = 2.173	P=0.1461		11	0.078	0.087	0.101	0.092		Row Factor	1.768e-05	1	1.768e-05	F (1, 54) = 0.1393	P=0.7104
12	18.119	11.023	13.795	18.971		Column Factor	172	1	172	F (1, 56) = 50.47	P<0.0001		12	0.083	0.082	0.086	0.112		Column Factor	0.0021	1	0.0021	F (1, 54) = 16.55	P=0.0002
13	17.528	13.128	17.837	19.53		Residual	190.8	56	3.408				13	0.072	0.077	0.102	0.092		Residual	0.006852	54	0.0001269
14	13.489	14.356	17.719	18.073									14	0.08	0.084	0.085
15	15.202	13.128				Compare cell means regardless of rows and columns							15	0.081	0.078				Compare cell means regardless of rows and columns
16	14.653	13.725				Number of families	1						16		0.074				Number of families	1
						Number of comparisons per family	6												Number of comparisons per family	6
Mean	14.89	12.54	16.64	17.58		Alpha	0.05						Mean	0.08467	0.08525	0.09621	0.09785		Alpha	0.05
SEM	0.3977	0.3535	0.4954	0.6555									SEM	0.002645	0.002296	0.003594	0.003366
n-number	16	16	14	14		Tukey's multiple comparisons test	Predicted (LS) mean diff.	95.00% CI of diff.	Below threshold?	Summary	Adjusted P Value		n-number	15	16	14	13		Tukey's multiple comparisons test	Predicted (LS) mean diff.	95.00% CI of diff.	Below threshold?	Summary	Adjusted P Value
						CTRL:Young Males vs. CTRL:Old males	-1.744	-3.533 to 0.04459	No	ns	0.0585								Ctrl:Males young vs. Ctrl:Males Old	-0.01155	-0.02264 to -0.0004507	Yes	*	0.0384
						CTRL:Young Males vs. ISO:Young Males	2.354	0.6254 to 4.082	Yes	**	0.0036								Ctrl:Males young vs. ISO:Males young	-0.0005833	-0.01132 to 0.01015	No	ns	0.9989
						CTRL:Young Males vs. ISO:Old males	-2.689	-4.478 to -0.9007	Yes	**	0.0011								Ctrl:Males young vs. ISO:Males Old	-0.01318	-0.02450 to -0.001864	Yes	*	0.0163
						CTRL:Old males vs. ISO:Young Males	4.098	2.309 to 5.886	Yes	****	<0.0001								Ctrl:Males Old vs. ISO:Males young	0.01096	3.605e-005 to 0.02189	Yes	*	0.049
						CTRL:Old males vs. ISO:Old males	-0.9453	-2.793 to 0.9022	No	ns	0.5326								Ctrl:Males Old vs. ISO:Males Old	-0.001632	-0.01313 to 0.009870	No	ns	0.9817
						ISO:Young Males vs. ISO:Old males	-5.043	-6.832 to -3.254	Yes	****	<0.0001								ISO:Males young vs. ISO:Males Old	-0.0126	-0.02375 to -0.001446	Yes	*	0.0209

## Sheet: Figure 5
PANEL B									PANEL C							PANEL F
Number of replicates refers to technical replicates comprised of the same lysate on seperately run gels treated in parallel																	Number of replicates refers to technical replicates comprised of the same lysate on seperately run gels treated in parallel
	BIN1(2F11)/ponceau					Fig. 5b: BIN1(2F11)/ponceau				pan-bin1/gapdh			Fig. 5c: pan-bin1/gapdh				BIN1(2F11)/ponceau									Fig. 5f: BIN1(2F11)/ponceau
	Young		Old						n	Young	Old						Young		shRNA-mBIN1		Old		shRNA-scrmb
n	Average value	Number of replicates	Average value	Number of replicates		Young			1	0.000331	0.000418		Old pan-bin1			n	Average value	Number of replicates	Average value	Number of replicates	Average value	Number of replicates	Average value	Number of replicates		Ordinary one-way ANOVA
1	0.956735	3	3.56426	3		vs.			2	0.000171	0.000491		vs.			1	0.767436	3	2.44635	3	4.40724	3	3.73272	3		ANOVA summary
2	1.5858	6	4.94067	6		Old			3	0.000259	0.000854		Young pan-bin1			2	1.11764	2	1.38025	4	3.17632	3	2.69866	4		F	4.898
3	1.19106	6	2.51201	6												3	1.11492	3	0.814248	1	2.49026	2	1.60946	1		P value	0.0322
4	0.394522	4	3.65081	6		Unpaired t test			Mean	0.0002537	0.0005877		Unpaired t test			Mean	1		1.547		3.358		2.68			P value summary	*
5	0.860331	6	2.94098	5		P value	<0.0001		SEM	4.626e-05	0.0001348		P value	0.0396		SEM	0.1163		0.4785		0.5608		0.613			Significant diff. among means (P < 0.05)?	Yes
6	1.01155	3	4.54215	3		P value summary	****		n-number	3	3		P value summary	*		n-number	3		3		3		3			R squared	0.6475
Mean	1		3.692			Significantly different (P < 0.05)?	Yes						Significantly different (P < 0.05)?	Yes
SEM	0.16		0.3767			One- or two-tailed P value?	Two-tailed						One- or two-tailed P value?	One-tailed												Brown-Forsythe test
n-number	6		6			t, df	t=6.578, df=10						t, df	t=2.343, df=4												F (DFn, DFd)	0.7816 (3, 8)
																										P value	0.5367
																										P value summary	ns
						Fig. 5b: BIN1(99D)/ponceau				bin1/gapdh			Fig. 5c: bin1/gapdh													Are SDs significantly different (P < 0.05)?	No
	BIN1(99D)/ponceau								n	Young	Old
	Young		Old			Young			1	0.000127	0.00014		Old bin1													Bartlett's test
n	Average value	Number of replicates	Average value	Number of replicates		vs.			2	7.9e-05	0.000189		vs.													Bartlett's statistic (corrected)
1	0.582002	3	2.83288	3		Old			3	9.4e-05	0.000332		Young bin1													P value
2	1.24777	6	2.92948	6																						P value summary
3	1.2529	6	1.87824	6		Unpaired t test			Mean	0.0001	0.0002203		Unpaired t test													Are SDs significantly different (P < 0.05)?
4	0.654498	5	2.53416	6		P value	0.0001		SEM	1.418e-05	5.76e-05		P value	0.0562
5	1.15605	6	2.03541	5		P value summary	***		n-number	3	3		P value summary	ns												ANOVA table	SS	DF	MS	F (DFn, DFd)	P value
6	1.10679	3	3.45151	3		Significantly different (P < 0.05)?	Yes						Significantly different (P < 0.05)?	No												Treatment (between columns)	10.28	3	3.426	F (3, 8) = 4.898	P=0.0322
Mean	1		2.61			One- or two-tailed P value?	Two-tailed						One- or two-tailed P value?	One-tailed												Residual (within columns)	5.596	8	0.6995
SEM	0.1232		0.2402			t, df	t=5.965, df=10						t, df	t=2.029, df=4												Total	15.88	11
n-number	6		6
																										Uncorrected Fisher's LSD	Mean Diff.	95.00% CI of diff.	Below threshold?	Summary	Individual P Value
										bin1+13/gapdh			Fig. 5c: bin1+13/gapdh													Young vs. shRNA-mBIN1	-0.5469	-2.122 to 1.028	No	ns	0.4463
									n	Young	Old															Young vs. Old	-2.358	-3.933 to -0.7832	Yes	**	0.0087
									1	4.9e-05	6.4e-05		Old bin1+13													Young vs. shRNA-scrmb	-1.68	-3.255 to -0.1055	Yes	*	0.0393
									2	3.5e-05	7e-05		vs.													shRNA-mBIN1 vs. Old	-1.811	-3.386 to -0.2362	Yes	*	0.0292
									3	4.5e-05	0.000109		Young bin1+13													shRNA-mBIN1 vs. shRNA-scrmb	-1.133	-2.708 to 0.4414	No	ns	0.1356
																										Old vs. shRNA-scrmb	0.6777	-0.8971 to 2.252	No	ns	0.3501
									Mean	4.3e-05	8.1e-05		Unpaired t test
									SEM	4.163e-06	1.411e-05		P value	0.0305
									n-number	3	3		P value summary	*
													Significantly different (P < 0.05)?	Yes
													One- or two-tailed P value?	One-tailed
													t, df	t=2.584, df=4
										bin1+17/gapdh			Fig. 5c: bin1+17/gapdh
									n	Young	Old
									1	7.4e-05	9.8e-05		Old bin1+17
									2	3.9e-05	0.000125		vs.
									3	5.5e-05	0.000209		Young bin1+17
									Mean	5.6e-05	0.000144		Unpaired t test
									SEM	1.012e-05	3.342e-05		P value	0.0327
									n-number	3	3		P value summary	*
													Significantly different (P < 0.05)?	Yes
													One- or two-tailed P value?	One-tailed
													t, df	t=2.520, df=4
										bin1+13+17/gapdh			Fig. 5c: bin1+13+17/gapdh
									n	Young	Old
									1	2.3e-05	3.1e-05		Old bin1+13+17
									2	1.4e-05	3.3e-05		vs.
									3	2.1e-05	5.4e-05		Young bin1+13+17
									Mean	1.933e-05	3.933e-05		Unpaired t test
									SEM	2.728e-06	7.356e-06		P value	0.0317
									n-number	3	3		P value summary	*
													Significantly different (P < 0.05)?	Yes
													One- or two-tailed P value?	One-tailed
													t, df	t=2.549, df=4

## Sheet: Figure 6
PANEL B													PANEL D													PANEL F													PANEL H
	Fold-change peak ICa after ISO					Fig. 6b: Fold-change peak ICa after ISO								Fold-change CaT amplitude after ISO					Fig. 6d: Fold-change peak CaT amplitude after ISO								Fold-change in mean cluster area after ISO: CaV1.2					Fig. 6f: Fold-change in mean cluster area after ISO: CaV1.2								Fold-change in mean cluster area after ISO: RyR2					Fig. 6h: Fold-change in mean cluster area after ISO: RyR2
n	Young	Old	shRNA-scrmb	shRNA-mBIN1									n	Young	Old	shRNA-scrmb	shRNA-mBIN1									n	Young	Old	shRNA-scrmb	shRNA-mBIN1									n	Young	Old	shRNA-scrmb	shRNA-mBIN1
1	1.37	1.42739	1.22598	0.977969		Ordinary one-way ANOVA							1	3.741	1.58	1.3686	2.247		Ordinary one-way ANOVA							1	1.19998	0.681247	0.909355	1.10617		Ordinary one-way ANOVA							1	1.75508	1.3019	1.0912	1.16479		Ordinary one-way ANOVA
2	1.65	1.22713	1.10467	1.2487		ANOVA summary							2	6.292	1.46	1.0573	6.898		ANOVA summary							2	1.38182	0.74269	1.10972	1.03553		ANOVA summary							2	2.05007	1.08016	0.970703	1.49292		ANOVA summary
3	1.35	1.41461	1.48371	1.18752		F	12.35						3	5.77	1.59	3.5718	4.237		F	9.429						3	1.33046	1.38591	1.06494	1.00381		F	7.413						3	1.91572	0.805538	0.801944	2.01907		F	10.03
4	1.58	1.11776	1.10117	1.12746		P value	<0.0001						4	6.771	3.96	2.3778	5.741		P value	<0.0001						4	0.981044	0.817755	1.07055	1.15645		P value	0.0004						4	2.06165	1.14889	1.04541	1.64632		P value	<0.0001
5	1.65	1.4421	1.01046	1.3797		P value summary	****						5	6.842	1.73	1.7601	3.639		P value summary	****						5	1.24062	1.00284	1.05332	0.649734		P value summary	***						5	1.94255	0.624726	1.07172	1.34765		P value summary	****
6	1.5	1.0493	1.06793	1.04306		Significant diff. among means (P < 0.05)?	Yes						6	3.271	2.84	1.2228	2.273		Significant diff. among means (P < 0.05)?	Yes						6	1.18632	0.945059	1.072	0.685951		Significant diff. among means (P < 0.05)?	Yes						6	1.92213	0.961465	1.22957	1.19091		Significant diff. among means (P < 0.05)?	Yes
7	2.15	1.02977	0.988098	1.08876		R squared	0.5071						7	3.086	1.64	2.623	2.473		R squared	0.3278						7	1.11578	1.153	1.08765	0.86302		R squared	0.3259						7	1.8924	1.05591	0.812056	1.25615		R squared	0.4117
8	1.48	1.14024		1.54681									8	6.29	2.54	2.7218	2.925									8	1.21123	1.08977	1.13246	1.09646									8	0.897669	1.18475	0.920424	2.00065
9	1.33879	0.914656		1.12333		Brown-Forsythe test							9	2.576	2.32	2.7696	2.007		Brown-Forsythe test							9	1.2232	0.959746	0.941075	0.820588		Brown-Forsythe test							9	1.43999	1.22985	1.21932			Brown-Forsythe test
10	1.45752	1.01214				F (DFn, DFd)	0.2469 (3, 36)						10	4.21	2.37	2.1408	3.013		F (DFn, DFd)	2.911 (3, 58)						10	1.07642	1.10351	0.967999	1.19107		F (DFn, DFd)	1.723 (3, 46)						10	1.35938	1.43284	1.11347			F (DFn, DFd)	4.769 (3, 43)
11	1.46471	1.29519				P value	0.863						11	4.517	3.74	1.9224	3.879		P value	0.042						11	1.13576		1.1178	1.03989		P value	0.1754						11	1.35338	1.19844	0.861782			P value	0.0059
12	1.73759					P value summary	ns						12	5.737	4.61	2.069	2.141		P value summary	*						12	1.29115		0.883989			P value summary	ns						12	1.5135		1.02891			P value summary	**
13	1.70513					Are SDs significantly different (P < 0.05)?	No						13	2.055	1.19	3.9412	2.351		Are SDs significantly different (P < 0.05)?	Yes						13	1.62688		1.06064			Are SDs significantly different (P < 0.05)?	No						13	1.29437		1.32245			Are SDs significantly different (P < 0.05)?	Yes
													14	3.212	1.59	3.5411	7.995									14	1.63352												14	0.895765
Mean	1.572	1.188	1.14029	1.19148		Bartlett's test							15	7.202	4.12		3.587		Bartlett's test							15	1.05732					Bartlett's test							15	1.13122					Bartlett's test
SEM	0.06067	0.05587	0.0642418	0.0591477		Bartlett's statistic (corrected)	0.6929						16				5.707		Bartlett's statistic (corrected)	8.258						16	1.11212					Bartlett's statistic (corrected)	9.189												Bartlett's statistic (corrected)	10.37
n-number	13	11	7	9		P value	0.8749						17				3.361		P value	0.041												P value	0.0269						Mean	1.56166	1.09313	1.03761	1.51481		P value	0.0156
						P value summary	ns						18				4.962		P value summary	*												P value summary	*						SEM	0.104155	0.0688394	0.0450403	0.121771		P value summary	*
						Are SDs significantly different (P < 0.05)?	No												Are SDs significantly different (P < 0.05)?	Yes						Mean	1.23773	0.988152	1.03627	0.968061		Are SDs significantly different (P < 0.05)?	Yes						n-number	15	11	13	8		Are SDs significantly different (P < 0.05)?	Yes
													Mean	4.771	2.485	2.363	3.858									SEM	0.0461339	0.0662804	0.0228025	0.0560417
						ANOVA table	SS	DF	MS	F (DFn, DFd)	P value		SEM	0.4467	0.289	0.2389	0.4134		ANOVA table	SS	DF	MS	F (DFn, DFd)	P value		n-number	16	10	13	11		ANOVA table	SS	DF	MS	F (DFn, DFd)	P value								ANOVA table	SS	DF	MS	F (DFn, DFd)
						Treatment (between columns)	1.381	3	0.4605	F (3, 36) = 12.35	P<0.0001		n-number	15	15	14	18		Treatment (between columns)	59.57	3	19.86	F (3, 58) = 9.429	P<0.0001								Treatment (between columns)	0.6443	3	0.2148	F (3, 46) = 7.413	P=0.0004								Treatment (between columns)	2.762	3	0.9206	F (3, 43) = 10.03
						Residual (within columns)	1.343	36	0.0373										Residual (within columns)	122.1	58	2.106										Residual (within columns)	1.333	46	0.02897										Residual (within columns)	3.946	43	0.09177
						Total	2.724	39											Total	181.7	61											Total	1.977	49											Total	6.708	46
						Data summary													Data summary													Tukey's multiple comparisons test	Mean Diff.	95.00% CI of diff.	Below threshold?	Summary	Adjusted P Value								Tukey's multiple comparisons test	Mean Diff.	95.00% CI of diff.	Below threshold?	Summary
						Number of treatments (columns)	4												Number of treatments (columns)	4												Young vs. Old	0.2496	0.06668 to 0.4325	Yes	**	0.0037								Young vs. Old	0.4685	0.1472 to 0.7899	Yes	**
						Number of values (total)	40												Number of values (total)	62												Young vs. shRNA-scrmb	0.2015	0.03205 to 0.3709	Yes	*	0.0139								Young vs. shRNA-scrmb	0.524	0.2173 to 0.8308	Yes	***
																																Young vs. shRNA-mBIN1	0.2697	0.09196 to 0.4474	Yes	**	0.0011								Young vs. shRNA-mBIN1	0.04685	-0.3076 to 0.4013	No	ns
						Tukey's multiple comparisons test	Mean Diff.	95.00% CI of diff.	Below threshold?	Summary	Adjusted P Value								Tukey's multiple comparisons test	Mean Diff.	95.00% CI of diff.	Below threshold?	Summary	Adjusted P Value								Old vs. shRNA-scrmb	-0.04812	-0.2390 to 0.1427	No	ns	0.9071								Old vs. shRNA-scrmb	0.05552	-0.2761 to 0.3872	No	ns
						Young vs. Old	0.3836	0.1705 to 0.5967	Yes	***	0.0001								Young vs. Old	2.286	0.8845 to 3.688	Yes	***	0.0004								Old vs. shRNA-mBIN1	0.02009	-0.1781 to 0.2183	No	ns	0.993								Old vs. shRNA-mBIN1	-0.4217	-0.7979 to -0.04549	Yes	*
						Young vs. shRNA-scrmb	0.4315	0.1877 to 0.6754	Yes	***	0.0002								Young vs. shRNA-scrmb	2.408	0.9816 to 3.835	Yes	***	0.0002								shRNA-scrmb vs. shRNA-mBIN1	0.06821	-0.1177 to 0.2541	No	ns	0.7625								shRNA-scrmb vs. shRNA-mBIN1	-0.4772	-0.8410 to -0.1134	Yes	**
						Young vs. shRNA-mBIN1	0.3803	0.1548 to 0.6059	Yes	***	0.0003								Young vs. shRNA-mBIN1	0.9139	-0.4281 to 2.256	No	ns	0.2831
						Old vs. shRNA-scrmb	0.04792	-0.2036 to 0.2994	No	ns	0.9554								Old vs. shRNA-scrmb	0.122	-1.304 to 1.548	No	ns	0.9959
						Old vs. shRNA-mBIN1	-0.003271	-0.2371 to 0.2305	No	ns	>0.9999								Old vs. shRNA-mBIN1	-1.372	-2.714 to -0.03026	Yes	*	0.0432
						shRNA-scrmb vs. shRNA-mBIN1	-0.05119	-0.3133 to 0.2109	No	ns	0.9523								shRNA-scrmb vs. shRNA-mBIN1	-1.494	-2.862 to -0.1263	Yes	*	0.027
[truncated: 1 more columns]

## Sheet: Figure 7
PANEL B							PANEL E							PANEL F, left													PANEL F, right
	Fractional Shortening (%)			Fig. 7b: Fractional shortening				Fractional Shortening (%) - 2 weeks shRNA-scrmb			Fig. 7e: Fractional shortening - 2 weeks shRNA-scrmb				Fractional Shortening (%) - 2, 4, 6 weeks shRNA-scrmb					Fig. 7f: Fractional Shortening - 2, 4, 6 weeks shRNA-scrmb								Fractional Shortening (%) - 2, 4, 6 weeks shRNA-mBIN1					Fig. 7f: Fractional Shortening - 2, 4, 6 weeks shRNA-mBIN1
n	Young	Old					n	pre-injection	shRNA-scrmb					n	pre-injection	2 weeks shRNA-scrmb	4 weeks shRNA-scrmb	6 weeks shRNA-scrmb									n	pre-injection	2 weeks shRNA-mBIN1	4 weeks shRNA-mBIN1	6 weeks shRNA-mBIN1
1	53.3992	47.8552		Young			1	47.8552	36.4971		pre-injection			1	27.2389	23.3868	26.3368	31.7335		Ordinary one-way ANOVA							1	23.9193	42.3749	46.5603	43.5742		Ordinary one-way ANOVA
2	50.4009	34.0225		vs.			2	34.0225	30.0812		vs.			2	30.8882	20.6491	21.2293	26.0823		ANOVA summary							2	25.017	50.8495	44.1913	36.6457		ANOVA summary
3	48.7318	19.952		Old			3	19.952	16.3036		shRNA-scrmb			3	39.2191	38.2239	35.5867	35.0111		F	0.07159						3	32.8384	43.8284	46.4968	50.5749		F	11.83
4	56.2509	29.7402					4	29.7402	40.2103					4	28.0805	34.8645	34.0868	32.2607		P value	0.9743						4	29.8086	41.6369	43.9058	47.5074		P value	0.0002
5	51.6969	23.3372		Unpaired t test			5	23.3372	30.5537		Paired t test			5	32.9254	33.995	34.8512	25.8119		P value summary	ns						5	33.2201	59.0396	57.3183	50.9793		P value summary	***
6	53.1182	17.5077		P value	<0.0001		6	17.5077	24.8254		P value	0.8275								Significant diff. among means (P < 0.05)?	No												Significant diff. among means (P < 0.05)?	Yes
7	60.0339	24.7445		P value summary	****		7	24.7445	29.4922		P value summary	ns		Mean	31.6704	30.2238	30.4182	30.1799		R squared	0.01325						Mean	28.9607	47.5459	47.6945	45.8563		R squared	0.6893
8	50.0789	26.6013		Significantly different (P < 0.05)?	Yes		8	26.6013	22.2453		Significantly different (P < 0.05)?	No		SEM	2.14121	3.45094	2.83651	1.81595									SEM	1.93477	3.30525	2.46946	2.6578
9	55.2834	30.7854		One- or two-tailed P value?	Two-tailed		9	30.7854	25.9052		One- or two-tailed P value?	Two-tailed		n-number	5	5	5	5		Brown-Forsythe test							n-number	5	5	5	5		Brown-Forsythe test
10	43.1649	31.664		t, df	t=9.786, df=38		10	27.2389	23.3868		t, df	t=0.2223, df=13								F (DFn, DFd)	0.3761 (3, 16)												F (DFn, DFd)	0.2102 (3, 16)
11		20.2117					11	30.8882	20.6491		Number of pairs	14								P value	0.7715												P value	0.8879
12		32.4514					12	39.2191	38.2239											P value summary	ns												P value summary	ns
13		20.1351					13	28.0805	34.8645											Are SDs significantly different (P < 0.05)?	No												Are SDs significantly different (P < 0.05)?	No
14		26.1321					14	32.9254	33.995
15		37.2206																		Bartlett's test													Bartlett's test
16		39.8682					Mean	29.4927	29.0881											Bartlett's statistic (corrected)	1.746												Bartlett's statistic (corrected)	1.034
17		25.7985					SEM	2.06794	1.91164											P value	0.6268												P value	0.7931
18		22.2592					n-number	14	14											P value summary	ns												P value summary	ns
19		15.3568																		Are SDs significantly different (P < 0.05)?	No												Are SDs significantly different (P < 0.05)?	No
20		22.1917
21		27.2389						Fractional Shortening (%) - 2 weeks shRNA-mBIN1			Fig. 7e: Fractional shortening - 2 weeks shRNA-mBIN1									ANOVA table	SS	DF	MS	F (DFn, DFd)	P value								ANOVA table	SS	DF	MS	F (DFn, DFd)	P value
22		30.8882					n	pre-injection	shRNA-mBIN1											Treatment (between columns)	7.474	3	2.491	F (3, 16) = 0.07159	P=0.9743								Treatment (between columns)	1235	3	411.7	F (3, 16) = 11.83	P=0.0002
23		39.2191					1	31.664	48.0471		pre-injection									Residual (within columns)	556.7	16	34.8										Residual (within columns)	556.6	16	34.79
24		28.0805					2	20.2117	32.7368		vs.									Total	564.2	19											Total	1792	19
25		32.9254					3	32.4514	43.2822		shRNA-mBIN1
26		23.9193					4	20.1351	51.493											Tukey's multiple comparisons test	Mean Diff.	95.00% CI of diff.	Below threshold?	Summary	Adjusted P Value								Tukey's multiple comparisons test	Mean Diff.	95.00% CI of diff.	Below threshold?	Summary	Adjusted P Value
27		25.017					5	26.1321	43.2751		Paired t test									pre-inj vs. 2 weeks shRNA-scrmb	1.447	-9.227 to 12.12	No	ns	0.9795								pre-inj vs. 2 weeks shRNA-mBIN1	-18.59	-29.26 to -7.913	Yes	***	0.0007
28		32.8384					6	37.2206	54.4294		P value	<0.0001								pre-inj vs. 4 weeks shRNA-scrmb	1.252	-9.422 to 11.93	No	ns	0.9865								pre-inj vs. 4 weeks shRNA-mBIN1	-18.73	-29.41 to -8.061	Yes	***	0.0007
29		29.8086					7	39.8682	44.4097		P value summary	****								pre-inj vs. 6 weeks shRNA-scrmb	1.491	-9.183 to 12.16	No	ns	0.9777								pre-inj vs. 6 weeks shRNA-mBIN1	-16.9	-27.57 to -6.223	Yes	**	0.0017
30		33.2201					8	25.7985	45.7253		Significantly different (P < 0.05)?	Yes								2 weeks shRNA-scrmb vs. 4 weeks shRNA-scrmb	-0.1943	-10.87 to 10.48	No	ns	>0.9999								2 weeks shRNA-mBIN1 vs. 4 weeks shRNA-mBIN1	-0.1486	-10.82 to 10.52	No	ns	>0.9999
							9	22.2592	42.6336		One- or two-tailed P value?	Two-tailed								2 weeks shRNA-scrmb vs. 6 weeks shRNA-scrmb	0.04391	-10.63 to 10.72	No	ns	>0.9999								2 weeks shRNA-mBIN1 vs. 6 weeks shRNA-mBIN1	1.69	-8.983 to 12.36	No	ns	0.9681
Mean	52.2159	28.3664					10	23.9193	42.3749		t, df	t=9.134, df=13								4 weeks shRNA-scrmb vs. 6 weeks shRNA-scrmb	0.2382	-10.44 to 10.91	No	ns	>0.9999								4 weeks shRNA-mBIN1 vs. 6 weeks shRNA-mBIN1	1.838	-8.834 to 12.51	No	ns	0.9596
SEM	1.45761	1.3137					11	25.017	50.8495		Number of pairs	14
n-number	10	30					12	32.8384	43.8284
							13	29.8086	41.6369
							14	33.2201	59.0396
							Mean	28.6103	45.983
							SEM	1.65282	1.72333
							n-number	14	14

## Sheet: Figure 8
PANEL C							PANEL D							PANEL E, left													PANEL E, right													PANEL F							PANEL G
	IVRT (ms)			Fig. 8c: IVRT				IVRT (ms) - 2 weeks shRNA-scrmb			Fig. 8d: IVRT - 2 weeks shRNA-scrmb				IVRT (ms) - 2, 4, 6 weeks shRNA-scrmb					Fig. 8e: IVRT - 2, 4, 6 weeks shRNA-scrmb								IVRT (ms) - 2, 4, 6 weeks shRNA-mBIN1					Fig. 8e: IVRT - 2, 4, 6 weeks shRNA-mBIN1								Mitral valve E/A			Fig. 8f: Mitral valve E/A				Mitral valve E/A - 2 weeks shRNA-scrmb
n	Young	Old					n	pre-injection	shRNA-scrmb					n	pre-injection	2 weeks shRNA-scrmb	4 weeks shRNA-scrmb	6 weeks shRNA-scrmb									n	pre-injection	2 weeks shRNA-mBIN1	4 weeks shRNA-mBIN1	6 weeks shRNA-mBIN1									n	Young	Old					n	pre-injection	shRNA-scrmb
1	16.6667	31.6667		Young			1	31.6667	27.5		pre-injection			1	25.8333	25.8333	25.8333	24.1667		Ordinary one-way ANOVA							1	24.1667	25	24.0382	23.3333		Ordinary one-way ANOVA							1	1.77562	1.49296		Young			1	1.49296	1.52693
2	18.3333	27.5		vs.			2	27.5	28.6842		vs.			2	21.6667	25	24.1667	24.1667		ANOVA summary							2	23.3333	25	24.1667	22.8333		ANOVA summary							2	1.87054	1.42986		vs.			2	1.42986	1.5042
3	17.5	30.7692		Old			3	30.7692	30.7692		shRNA-scrmb			3	30.8333	30.8333	32.5	30.8333		F	0.1565						3	22.5	21.6667	25	22.5		F	0.8873						3	2.36197	1.20115		Old			3	1.20115	1.20115
4	18.3333	30					4	30	25.6323					4	26.6667	25	26.6667	32.5		P value	0.9234						4	29.1667	26.6667	22.5	22.5		P value	0.4754						4	1.68731	0.958506					4	0.958506	0.968354
5	15	27.5		Unpaired t test			5	27.5	26.6667		Paired t test									P value summary	ns												P value summary	ns						5	1.86471	1.05495		Unpaired t test			5	1.05495	1.06637
6	17.5	26.6667		P value	<0.0001		6	26.6667	26.6667		P value	0.3963		Mean	26.25	26.6667	27.2917	27.9167		Significant diff. among means (P < 0.05)?	No						Mean	24.7917	24.5833	23.9262	22.7917		Significant diff. among means (P < 0.05)?	No						6	1.65564	1.54983		P value	<0.0001		6	1.54983	1.54983
7	17.5	29.1667		P value summary	****		7	25.8333	25.8333		P value summary	ns		SEM	1.87885	1.40271	1.81222	2.19163		R squared	0.03766						SEM	1.49749	1.04859	0.521014	0.196909		R squared	0.1815						7	1.53325	1.27254		P value summary	****		7	1.49538	1.32234
8	15	29.1667		Significantly different (P < 0.05)?	Yes		8	21.6667	25		Significantly different (P < 0.05)?	No		n-number	4	4	4	4									n-number	4	4	4	4									8	1.7514	1.18868		Significantly different (P < 0.05)?	Yes		8	1.40997	1.3429
9	15	23.3333		One- or two-tailed P value?	Two-tailed		9	30.8333	30.8333		One- or two-tailed P value?	Two-tailed								Brown-Forsythe test													Brown-Forsythe test							9	1.60554	1.26316		One- or two-tailed P value?	Two-tailed		9	1.46677	1.58261
10	15	27.5		t, df	t=10.23, df=27		10	26.6667	25		t, df	t=0.8907, df=9								F (DFn, DFd)	0.6011 (3, 12)												F (DFn, DFd)	0.8676 (3, 12)						10	1.95166	1.44134		t, df	t=6.141, df=27		10	1.41833	1.47619
11		25									Number of pairs	10								P value	0.6265												P value	0.4846						11		1.57243
12		25.8333					Mean	27.9103	27.2586											P value summary	ns												P value summary	ns						12		1.49538					Mean	1.34777	1.35409
13		21.6667					SEM	0.954064	0.689392											Are SDs significantly different (P < 0.05)?	No												Are SDs significantly different (P < 0.05)?	No						13		1.40997					SEM	0.0643094	0.0678192
14		30.8333					n-number	10	10																															14		1.46677					n-number	10	10
15		26.6667																		Bartlett's test													Bartlett's test							15		1.41833
16		24.1667																		Bartlett's statistic (corrected)	0.5115												Bartlett's statistic (corrected)	8.66						16		1.18195
17		23.3333						IVRT (ms) - 2 weeks shRNA-mBIN1			Fig. 8d: IVRT - 2 weeks shRNA-mBIN1									P value	0.9164												P value	0.0342						17		1.38474						Mitral valve E/A - 2 weeks shRNA-mBIN1
18		22.5					n	pre-injection	shRNA-mBIN1											P value summary	ns												P value summary	*						18		1.23132					n	pre-injection	shRNA-mBIN1
19		29.1667					1	29.1667	29.1667		pre-injection									Are SDs significantly different (P < 0.05)?	No												Are SDs significantly different (P < 0.05)?	Yes						19		0.963873					1	1.27254	0.938102
							2	29.1667	31.8333		vs.																																				2	1.18868	1.07884
Mean	16.5833	26.9703					3	23.3333	26.6667		shRNA-mBIN1									ANOVA table	SS	DF	MS	F (DFn, DFd)	P value								ANOVA table	SS	DF	MS	F (DFn, DFd)	P value		Mean	1.80577	1.31462					3	1.26316	1.37277
SEM	0.455589	0.691829					4	27.5	20											Treatment (between columns)	6.38	3	2.127	F (3, 12) = 0.1565	P=0.9234								Treatment (between columns)	9.721	3	3.24	F (3, 12) = 0.8873	P=0.4754		SEM	0.0740204	0.0432078					4	1.44134	1.30828
n-number	10	19					5	25	26.6667		Paired t test									Residual (within columns)	163	12	13.59										Residual (within columns)	43.83	12	3.652				n-number	10	19					5	1.57243	1.57183
							6	24.1667	25		P value	0.9481								Total	169.4	15											Total	53.55	15												6	1.18195	1.2068
							7	23.3333	25		P value summary	ns																																			7	1.38474	1.32227
							8	22.5	21.6667		Significantly different (P < 0.05)?	No								Tukey's multiple comparisons test	Mean Diff.	95.00% CI of diff.	Below threshold?	Summary	Adjusted P Value								Tukey's multiple comparisons test	Mean Diff.	95.00% CI of diff.	Below threshold?	Summary	Adjusted P Value									8	1.23132	1.18939
							9	29.1667	26.6667		One- or two-tailed P value?	Two-tailed								pre-inj vs. 2 weeks shRNA-scrmb	-0.4167	-8.154 to 7.321	No	ns	0.9985								pre-inj vs. 2 weeks shRNA-mBIN1	0.2083	-3.804 to 4.220	No	ns	0.9986									9	0.963873	1.1895
											t, df	t=0.06715, df=8								pre-inj vs. 4 weeks shRNA-scrmb	-1.042	-8.779 to 6.696	No	ns	0.9774								pre-inj vs. 4 weeks shRNA-mBIN1	0.8654	-3.147 to 4.877	No	ns	0.9169
							Mean	25.9259	25.8519		Number of pairs	9								pre-inj vs. 6 weeks shRNA-scrmb	-1.667	-9.404 to 6.071	No	ns	0.9172								pre-inj vs. 6 weeks shRNA-mBIN1	2	-2.012 to 6.012	No	ns	0.4781									Mean	1.27778	1.24198
							SEM	0.936285	1.19006											2 weeks shRNA-scrmb vs. 4 weeks shRNA-scrmb	-0.625	-8.363 to 7.113	No	ns	0.9949								2 weeks shRNA-mBIN1 vs. 4 weeks shRNA-mBIN1	0.6571	-3.355 to 4.669	No	ns	0.9607									SEM	0.058103	0.0603764
							n-number	9	9											2 weeks shRNA-scrmb vs. 6 weeks shRNA-scrmb	-1.25	-8.988 to 6.488	No	ns	0.9622								2 weeks shRNA-mBIN1 vs. 6 weeks shRNA-mBIN1	1.792	-2.220 to 5.804	No	ns	0.5651									n-number	9	9
																				4 weeks shRNA-scrmb vs. 6 weeks shRNA-scrmb	-0.625	-8.363 to 7.113	No	ns	0.9949								4 weeks shRNA-mBIN1 vs. 6 weeks shRNA-mBIN1	1.135	-2.877 to 5.147	No	ns	0.8348

## Sheet: Figure 9
PANEL B																	PANEL C																	PANEL E
	Number of replicates refers to technical replicates comprised of the same lysate on seperately run gels treated in parallel																	Number of replicates refers to technical replicates comprised of the same lysate on seperately run gels treated in parallel																	Number of replicates refers to technical replicates comprised of the same lysate on seperately run gels treated in parallel
	total cTnI/ponceau (normalized)									Fig. 9b: total cTNI/ponceau (normalized)								cTnI (pS23/24)/total (normalized)									Fig. 9c: cTnI (pS23/24)/total (normalized)								total cMyBP-C/ponceau (normalized)									Fig. 9e: total cMyBP-C/ponceau (normalized)
	Young		shRNA-mBIN1		Old		shRNA-scrmb											Young		shRNA-mBIN1		Old		shRNA-scrmb											Young		shRNA-mBIN1		Old		shRNA-scrmb
n	Average value	Number of replicates	Average value	Number of replicates	Average value	Number of replicates	Average value	Number of replicates		One-Way ANOVA							n	Average value	Number of replicates	Average value	Number of replicates	Average value	Number of replicates	Average value	Number of replicates		One-Way ANOVA							n	Average value	Number of replicates	Average value	Number of replicates	Average value	Number of replicates	Average value	Number of replicates		One-Way ANOVA
1	1	3	2.383	3	4.68943	3	3.04682	3		ANOVA summary							1	1	3	0.485027	3	0.224877	3	0.250589	3		ANOVA summary							1	0.732612	5	1.11474	5	0.961037	5	0.762911	5		ANOVA summary
2	1	3	1.819	3	2.42537	3	2.03002	3		F	4.074						2	1	2	0.838728	2	0.445228	2	0.564048	2		F	9						2	1.07659	2	0.946109	2	0.604094	2	1.08484	2		F	1.001
3	1	3	3.86766	3	3.91851	3	4.51513	3		P value	0.0498						3	1	3	0.268415	3	0.247119	3	0.199165	3		P value	0.0061						3	1.1908	5	1.20275	5	0.914747	5	1.03531	5		P value	0.4409
Mean	1		2.69		3.678		3.197			P value summary	*						Mean	1		0.5307		0.3057		0.3379			P value summary	**						Mean	1		1.088		0.8266		0.961			P value summary	ns
SEM	0		0.611		0.6646		0.7213			Significant diff. among means (P < 0.05)?	Yes						SEM	0		0.1662		0.07004		0.114			Significant diff. among means (P < 0.05)?	Yes						SEM	0.1377		0.07529		0.1121		0.1001			Significant diff. among means (P < 0.05)?	No
n-number	3		3		3		3			R squared	0.6044						n-number	3		3		3		3			R squared	0.7714						n-number	3		3		3		3			R squared	0.2728
										Brown-Forsythe test																	Brown-Forsythe test																	Brown-Forsythe test
										F (DFn, DFd)	1.041 (3, 8)																F (DFn, DFd)	1.071 (3, 8)																F (DFn, DFd)	0.1086 (3, 8)
										P value	0.4254																P value	0.4142																P value	0.9527
										P value summary	ns																P value summary	ns																P value summary	ns
										Are SDs significantly different (P < 0.05)?	No																Are SDs significantly different (P < 0.05)?	No																Are SDs significantly different (P < 0.05)?	No
										Bartlett's test																	Bartlett's test																	Bartlett's test
										Bartlett's statistic (corrected)																	Bartlett's statistic (corrected)																	Bartlett's statistic (corrected)
										P value																	P value																	P value
										P value summary																	P value summary																	P value summary
										Are SDs significantly different (P < 0.05)?																	Are SDs significantly different (P < 0.05)?																	Are SDs significantly different (P < 0.05)?
										ANOVA table	SS	DF	MS	F (DFn, DFd)	P value												ANOVA table	SS	DF	MS	F (DFn, DFd)	P value												ANOVA table	SS	DF	MS	F (DFn, DFd)	P value
										Treatment (between columns)	12.24	3	4.08	F (3, 8) = 4.074	P=0.0498												Treatment (between columns)	0.922	3	0.3073	F (3, 8) = 9.000	P=0.0061												Treatment (between columns)	0.1063	3	0.03542	F (3, 8) = 1.001	P=0.4409
										Residual (within columns)	8.012	8	1.001														Residual (within columns)	0.2732	8	0.03415														Residual (within columns)	0.2832	8	0.0354
										Total	20.25	11															Total	1.195	11															Total	0.3895	11
										Dunnett's multiple comparisons test	Mean Diff.	95.00% CI of diff.	Below threshold?	Summary	Adjusted P Value												Dunnett's multiple comparisons test	Mean Diff.	95.00% CI of diff.	Below threshold?	Summary	Adjusted P Value												Dunnett's multiple comparisons test	Mean Diff.	95.00% CI of diff.	Below threshold?	Summary	Adjusted P Value
										Young vs. shRNA-mBIN1	-1.69	-4.043 to 0.6631	No	ns	0.1657												Young vs. shRNA-mBIN1	0.4693	0.03476 to 0.9038	Yes	*	0.0356												Young vs. shRNA-mBIN1	-0.08786	-0.5303 to 0.3546	No	ns	0.8919
										Young vs. Old	-2.678	-5.031 to -0.3248	Yes	*	0.0279												Young vs. Old	0.6943	0.2597 to 1.129	Yes	**	0.0045												Young vs. Old	0.1734	-0.2690 to 0.6158	No	ns	0.5643
										Young vs. shRNA-scrmb	-2.197	-4.550 to 0.1557	No	ns	0.0663												Young vs. shRNA-scrmb	0.6621	0.2275 to 1.097	Yes	**	0.006												Young vs. shRNA-scrmb	0.03898	-0.4034 to 0.4814	No	ns	0.988

## Sheet: Figure S1
PANEL A																							PANEL B																							PANEL C
ICa density vs. membrane potential																							G/Gnax vs. membrane potential																								Fold-change in peak ICa with ISO
JAX Young CTRL	peak current density (pA/pF)												NIA Young CTRL	peak current density (pA/pF)									JAX Young CTRL	G/Gmax												Fig. S1b: JAX YOUNG CTRL Boltzmann Sigmoidal fit										n	JAX young	NIA young
Vm (mV)	n = 1	n = 2	n = 3	n = 4	n = 5	n = 6	n = 7	n = 8	Mean	SEM	n number		Vm (mV)	n = 1	n = 2	n = 3	n = 4	n = 5	Mean	SEM	n number		Vm (mV)	n = 1	n = 2	n = 3	n = 4	n = 5	n = 6	n = 7	n = 8	Mean	SEM	n number			n = 1	n = 2	n = 3	n = 4	n = 5	n = 6	n = 7	n = 8		1	1.37	1.33879
-60	-0.0397364	-0.0460321	-0.0504802	-0.0520679	-0.248806	-0.115756	-0.0944592	-0.107709	-0.0943809	0.0244668	8		-60	-0.0762939	-0.0645087	-0.135204	-0.114635	-0.110571	-0.100243	0.0130127	5		-60	0.00360481	0.00589666	0.00601172	0.0057848	0.0328205	0.0175537	0.0155664	0.012426	0.0124581	0.00342725	8		Boltzmann sigmoidal										2	1.65	1.45752
-50	0.103315	0.127867	-0.0275347	-0.013017	-0.299344	-0.0561243	-0.138056	-0.143612	-0.0558133	0.0491847	8		-50	-0.0441702	-0.0595465	-0.0733967	-0.0619646	-0.106148	-0.0690452	0.0103795	5		-50	-0.0103387	-0.0177796	0.00360251	0.00157767	0.0427778	0.00921833	0.0248653	0.0180063	0.0089912	0.00687797	8		Best-fit values										3	1.35	1.46471
-40	-0.143051	0.228456	0.0527748	0.00723165	-0.0971897	-0.0561243	-0.268845	-0.0917522	-0.0460626	0.0520664	8		-40	-0.0240928	-0.0148866	-0.139067	-0.0588664	-0.110571	-0.0694968	0.0241702	5		-40	0.0159606	-0.034735	-0.00766025	-0.000964134	0.0151515	0.0100541	0.0533832	0.0125975	0.00797345	0.00881494	8		Bottom	-0.001997	-0.02854	0.001543	-0.001565	0.02948	0.01167	0.02464	0.01395		4	1.58	1.73759
-30	-0.397364	0.349503	-0.217983	-0.13017	-0.20993	-0.161357	-0.196184	-0.171537	-0.141878	0.0757695	8		-30	-0.200774	-0.0396977	-0.293587	0.0433752	-0.185759	-0.135288	0.0603955	5		-30	0.0500928	-0.0586176	0.0355272	0.0192827	0.036	0.0317874	0.0434023	0.0260259	0.0229376	0.0121286	8		Top	1.004	0.959	0.923	0.9512	0.9799	0.984	0.9531	1.006		5	1.65	1.70513
-20	-1.42256	-0.0818348	-1.49605	-1.02979	-0.75808	-0.778724	-0.690279	-0.654233	-0.863944	0.160547	8		-20	-1.2448	-0.645087	-1.49498	-0.399672	-0.769574	-0.910821	0.200576	5		-20	0.206098	0.0153027	0.277978	0.171616	0.144444	0.170398	0.172391	0.110912	0.158642	0.026731	8		V50	-11.21	-9.103	-16.48	-12.76	-13.25	-12.98	-8.825	-8.773		6	1.5
-10	-3.21865	-1.9504	-3.48313	-3.22821	-3.34333	-2.68695	-1.51861	-2.3337	-2.72037	0.255782	8		-10	-3.51354	-3.15596	-4.41153	-2.17186	-2.72447	-3.19547	0.377568	5		-10	0.54812	0.41208	0.752601	0.614842	0.716667	0.661167	0.435364	0.448241	0.573635	0.0469499	8		Slope	6.504	3.755	4.012	4.882	3.434	4.332	6.45	4.964		7	2.15
0	-4.09285	-3.55641	-3.78372	-3.85592	-3.86426	-3.30432	-2.33968	-3.87753	-3.58434	0.196613	8		0	-4.17207	-4.08886	-4.83646	-3.6838	-4.17516	-4.19127	0.185055	5		0	0.845289	0.863546	0.976605	0.856794	0.946667	0.928739	0.787202	0.858998	0.88298	0.0220179	8		95% CI (profile likelihood)										8	1.48
10	-3.74317	-3.50355	-3.12059	-3.75034	-3.49883	-3.05176	-2.15803	-3.82168	-3.33099	0.195601	8		10	-3.60188	-3.98962	-4.20679	-2.99909	-3.98498	-3.75647	0.212942	5		10	0.982008	0.999961	1	1	1	1	0.878623	1	0.982574	0.0150159	8		Bottom	-0.01694 to 0.01264	-0.07457 to 0.01628	-0.08141 to 0.08077	-0.04091 to 0.03659	0.009455 to 0.04935	-0.005307 to 0.02847	-0.01399 to 0.06114	0.001107 to 0.02663
20	-2.78155	-2.58121	-2.1087	-2.82324	-2.83017	-2.46947	-1.77293	-3.09963	-2.55836	0.153201	8		20	-2.63816	-3.48843	-3.3183	-2.35466	-3.12252	-2.98442	0.212259	5		20	1	0.893458	0.890938	0.940995	0.970667	0.970069	0.913808	0.990504	0.946305	0.0151996	8		Top	0.9876 to 1.021	0.9120 to 1.007	0.8462 to 1.002	0.9106 to 0.9936	0.9562 to 1.004	0.9632 to 1.005	0.9152 to 0.9938	0.9868 to 1.027		Mean	1.59125	1.54075
30	-1.73251	-2.27433	-1.32625	-2.08272	-2.11096	-1.76441	-1.42415	-2.21003	-1.86567	0.127248	8		30	-1.79492	-2.59523	-2.04352	-1.52433	-2.207	-2.033	0.181923	5		30	0.989244	1	0.822196	0.925569			1		0.947402	0.0342323	5		V50	-11.85 to -10.57	-10.62 to -7.451	-19.41 to -13.39	-14.31 to -11.23	-13.99 to -12.55	-13.62 to -12.35	-10.57 to -7.072	-9.307 to -8.229		SEM	0.0893516	0.0772221
40	-0.627836	-1.57362	-0.608057	-1.32339	-1.5356	-1.23473	-0.857399	-1.48399	-1.15558	0.141967	8		40	-1.03198	-1.11153	-1.37522	-0.167304	-1.41089	-1.01938	0.225231	5		40		0.948165					0.944109		0.946137	0.00202767	2		Slope	5.959 to 7.083	??? to 5.335	??? to 6.550	3.666 to 6.292	2.895 to 4.005	3.820 to 4.889	4.917 to 8.243	4.481 to 5.465		n-number	8	5
50	0.317891	-0.859266	-0.0642475	-0.478735	-1.06909	-0.778724	-0.283378	-0.797845	-0.501674	0.165049	8		50	-0.357377	-1.14131	-0.5949	-0.0743576	-0.62362	-0.558312	0.176079	5															Goodness of Fit
60	1.0252	-0.683662	0.417609	0.00144633	-0.32267	-0.389362	0.0871931	-0.227386	-0.011454	0.189303	8		60	0.236913	-0.228262	0.150656	0.532896	-0.119417	0.114557	0.134824	5															Degrees of Freedom	6	7	6	6	5	5	7	5
70	1.66893	0.262553	0.812272	0.344227	-0.0427635	-0.0280621	0.450498	0.20744	0.459387	0.197884	8		70	0.758924	0.640125	0.757145	1.0441	0.411324	0.722324	0.102365	5		G/Gnax vs. membrane potential													R squared	0.9997	0.9952	0.9875	0.9972	0.9993	0.9995	0.997	0.9997
																							JAX Young ISO	G/Gmax												Sum of Squares	0.0006409	0.01106	0.02251	0.00512	0.001132	0.0007593	0.00551	0.0004611
																							Vm (mV)	n = 1	n = 2	n = 3	n = 4	n = 5	n = 6	n = 7	n = 8	Mean	SEM	n number		Sy.x	0.01033	0.03974	0.06126	0.02921	0.01505	0.01232	0.02806	0.009603
JAX Young ISO	peak current density (pA/pF)												NIA Young ISO	peak current density (pA/pF)									-60	-0.0122551	0.0173864	0.024379	0.0060559	0.0177152	0.0130254	0.0161195	0.0154362	0.0122328	0.0039369	8
Vm (mV)	n = 1	n = 2	n = 3	n = 4	n = 5	n = 6	n = 7	n = 8	Mean	SEM	n number		Vm (mV)	n = 1	n = 2	n = 3	n = 4	n = 5	Mean	SEM	n number		-50	0.0120465	0.0190693	0.0251731	0.00351067	0.026996	0.0117583	0.021756	0.00969536	0.0162507	0.00291689	8		Number of points
-60	0.150998	-0.15344	-0.213394	-0.0650849	-0.186604	-0.105233	-0.123524	-0.151591	-0.105984	0.0401758	8		-60	-0.100387	-0.104206	-0.114195	-0.148715	-0.0858307	-0.110667	0.010546	5		-40	0.0471686	0.0634209	0.0519384	0.011535	0.0372645	0.0159045	0.107321	0.0178184	0.0440465	0.0112074	8		# of X values	10	11	10	10	9	9	11	9
-50	-0.135104	-0.155145	-0.201921	-0.0347119	-0.260469	-0.0876942	-0.152588	-0.087763	-0.139424	0.0251091	8		-50	-0.128495	-0.0942819	-0.0984438	-0.0929469	-0.114441	-0.105722	0.00686178	5		-30	0.179193	0.540215	0.290425	0.0894219	0.7634	0.0902884	0.878576	0.104041	0.366945	0.112817	8		# Y values analyzed	10	11	10	10	9	9	11	9
-40	-0.476837	-0.472255	-0.378602	-0.104136	-0.326558	-0.108741	-0.683012	-0.147601	-0.337218	0.0733889	8		-40	-0.329269	-0.302695	-0.224452	-0.226171	-0.128746	-0.242266	0.0351314	5		-20	0.499151	0.96914	0.829093	0.67268	0.912846	0.755455	0.971131	0.665779	0.78441	0.0591986	8
-30	-1.6133	-3.65018	-1.90448	-0.730397	-6.0141	-0.561243	-5.02087	-0.781888	-2.53456	0.744025	8		-30	-1.93947	-3.53309	-1.39003	-1.06269	-0.448227	-1.6747	0.52362	5		-10	0.828539	0.969753	0.999117	0.94315	0.945848	0.997861	0.992184	0.960881	0.954667	0.019655	8		Fig. S1b: JAX YOUNG ISO Boltzmann Sigmoidal fit
-20	-3.94185	-5.88017	-4.83004	-4.91608	-6.38342	-4.22686	-4.91914	-4.49187	-4.94868	0.289259	8		-20	-5.58552	-5.95961	-7.08402	-4.7248	-3.95298	-5.46139	0.534528	5		0	0.974356	1	1	1	0.966961	1	0.978056	1	0.989922	0.00503228	8			n = 1	n = 2	n = 3	n = 4	n = 5	n = 6	n = 7	n = 8
-10	-5.62668	-5.21527	-5.08932	-6.08182	-5.77696	-4.96349	-4.38145	-5.74449	-5.35993	0.194698	8		-10	-5.46907	-5.78593	-7.05645	-6.40095	-7.11918	-6.36632	0.330619	5		10	1.00317	0.948589	0.950039	0.996165	0.994898	0.965255	1	0.956551	0.976834	0.00844263	8		Boltzmann sigmoidal
0	-5.53926	-4.68845	-4.36195	-5.58862	-5.04998	-4.35314	-3.68391	-5.20993	-4.8094	0.233297	8		0	-4.50536	-5.02672	-6.22952	-6.14689	-6.56605	-5.69491	0.394366	5		20		0.911303		0.968196	1	0.97076	0.965771		0.963206	0.014381	5		Best-fit values
10	-4.59353	-3.79339	-3.44872	-4.7107	-4.31522	-3.60248	-3.11715	-4.24853	-3.97871	0.202614	8		10	-3.52157	-4.13352	-4.74499	-4.83014	-5.55038	-4.55612	0.342652	5		30		0.883675							0.883675		1		Bottom	-0.005526	0.02745	0.02492	0.004244	0.02041	0.01347	0.01823	0.01297
20	-3.47296	-3.01596	-2.22342	-3.746	-3.45218	-3.02019	-2.38328	-3.27515	-3.07364	0.189033	8		20	-2.54581	-3.13612	-3.61092	-3.42045	-4.24385	-3.39143	0.278918	5															Top	1.02	0.9485	0.9862	0.9831	0.9646	0.9851	0.9818	0.9801
30	-2.28882	-2.31524	-1.3905	-2.78274	-2.53471	-2.20288	-1.81652	-2.38556	-2.21462	0.152822	8		30	-1.6624	-2.20818	-2.59498	-2.32677	-3.01838	-2.36214	0.223545	5															V50	-19.84	-30.56	-26.33	-22.47	-32.55	-23.22	-34.81	-22.44
40	-1.1762	-1.59407	-0.816861	-1.90048	-1.88937	-1.48028	-1.33696	-1.56378	-1.46975	0.127901	8		40	-0.879388	-1.34476	-1.6893	-1.28577	-1.65462	-1.37077	0.146866	5		G/Gnax vs. membrane potential													Slope	6.711	2.342	3.786	3.285	1.964	2.724	2.273	3.316
50	0.508626	-0.796185	-0.330416	-1.12235	-0.769743	-0.908512	-0.748407	-0.905554	-0.634068	0.181421	8		50	-0.164634	-0.476372	-0.78755	-0.588664	-1.23501	-0.650446	0.177573	5		NIA Young CTRL	G/Gmax												95% CI (profile likelihood)
60	1.22388	-0.376781	0.0137673	-0.336995	0.0894146	-0.48758	0.181652	-0.315149	-0.000973596	0.195103	8		60	0.461779	0.258035	-0.153572	0.24476	-0.462532	0.069694	0.166277	5		Vm (mV)	n = 1	n = 2	n = 3	n = 4	n = 5	Mean	SEM	n number					Bottom	-0.01985 to 0.008344	-0.04569 to 0.09086	-0.01666 to 0.06536	-0.01856 to 0.02678	-0.03855 to 0.07376	-0.01053 to 0.03731	-0.005219 to 0.04159	-0.01374 to 0.03930
70	1.79609	0.0392125	0.408431	0.334102	0.610352	-0.00350777		0.087763	0.467491	0.221562	8		70	1.0641	1.08176	0.500095	0.616548	0.371933	0.726887	0.146501	5		-60	0.00839965	0.0064255	0.0130737	0.0136596	0.0118526	0.0106822	0.00140149	5					Top	1.002 to 1.039	0.9064 to 0.9913	0.9468 to 1.027	0.9631 to 1.003	0.9277 to 1.002	0.9644 to 1.006	0.9671 to 0.9965	0.9529 to 1.008
																							-50	0.00532172	0.00645799	0.00775431	0.00811317	0.0123926	0.00800797	0.00120248	5					V50	-20.39 to -19.29	-32.43 to -29.41	-27.58 to -25.02	-23.14 to -21.82	-34.41 to ???	-24.00 to -22.39	-35.52 to -34.07	-23.27 to -21.66
																							-40	0.00320513	0.00177185	0.0161916	0.00855263	0.0141721	0.00877867	0.00286576	5					Slope	6.213 to 7.245	??? to 4.507	2.912 to 4.807	2.656 to 3.885	-3.226 to 3.226	2.123 to 3.231	1.954 to 2.590	2.565 to 4.019
																							-30	0.0298151	0.0052352	0.0380666	-0.00707804	0.0263915	0.0184861	0.00837661	5					Goodness of Fit
																							-20	0.209177	0.0953713	0.21869	0.0743791	0.122637	0.144051	0.029576	5					Degrees of Freedom	4	6	4	5	5	5	5	4
																							-10	0.679876	0.530854	0.740237	0.470227	0.494298	0.583098	0.0535785	5					R squared	0.9999	0.994	0.9985	0.9994	0.9969	0.9993	0.9995	0.9993
																							0	0.951465	0.79764	0.951458	0.953351	0.87928	0.906639	0.0306834	5					Sum of Squares	0.0001982	0.01021	0.002209	0.001099	0.005111	0.00125	0.0008059	0.001023
																							10	1	0.926242	1	0.964538	1	0.978156	0.0146833	5					Sy.x	0.007039	0.04126	0.0235	0.01483	0.03197	0.01581	0.0127	0.016
																							20	0.935897	1	0.996375	1	0.969255	0.980305	0.0125064	5
																							30		0.972161			0.897822	0.934992	0.0371695	2					Number of points
																																				# of X values	8	10	8	9	9	9	9	8
																																				# Y values analyzed	8	10	8	9	9	9	9	8
																							G/Gnax vs. membrane potential
																							NIA Young ISO	G/Gmax
																							Vm (mV)	n = 1	n = 2	n = 3	n = 4	n = 5	Mean	SEM	n number					Fig. S1b: NIA YOUNG CTRL Boltzmann Sigmoidal fit
																							-60	0.0102047	0.0100538	0.00934166	0.0117972	0.00682736	0.00964495	0.000810662	5						n = 1	n = 2	n = 3	n = 4	n = 5
																							-50	0.0143351	0.00995046	0.00876995	0.00806169	0.00989062	0.0102016	0.00109257	5					Boltzmann sigmoidal
																							-40	0.0407005	0.0352567	0.0219491	0.0216371	0.0121806	0.0263448	0.00513623	5					Best-fit values
																							-30	0.26876	0.459095	0.15065	0.113337	0.0468425	0.207737	0.0724439	5					Bottom	0.005262	-0.007202	0.01148	0.009131	0.01566
																							-20	0.880618	0.87563	0.860989	0.569259	0.461371	0.729574	0.0891768	5					Top	0.9763	0.9687	0.9956	0.9909	0.959
																							-10	1	0.977948	0.976179	0.88614	0.940823	0.956218	0.0199192	5					V50	-13.88	-10.23	-14.41	-9.677	-10.28
																							0	0.980402	1	1	1	1	0.99608	0.00391953	5					Slope	4.484	5.469	4.279	3.422	4.393
																							10	0.946209	0.999151	0.907194	0.95262	0.997351	0.960505	0.0172622	5					95% CI (profile likelihood)
																							20		0.965747		0.856426	0.929812	0.917328	0.0321697	3					Bottom	-0.02832 to 0.03813	-0.05188 to 0.03560	0.002032 to 0.02088	-0.01474 to 0.03256	-0.02736 to 0.05718
																							30		0.936598		0.797563		0.86708	0.0695173	2					Top	0.9369 to 1.017	0.9157 to 1.027	0.9843 to 1.007	0.9587 to 1.024	0.9126 to 1.007
																																				V50	-15.17 to -12.61	-12.10 to -8.218	-14.76 to -14.06	-10.41 to -8.920	-11.94 to -8.673
																																				Slope	3.595 to 5.548	3.758 to 7.375	4.014 to 4.562	2.165 to 4.363	2.742 to 5.961
																																				Goodness of Fit
																																				Degrees of Freedom	5	6	5	5	6
																																				R squared	0.9983	0.9963	0.9999	0.999	0.9963
																																				Sum of Squares	0.002847	0.006814	0.0002321	0.001721	0.006682
																																				Sy.x	0.02386	0.0337	0.006813	0.01855	0.03337
																																				Number of points
																																				# of X values	9	10	9	9	10
																																				# Y values analyzed	9	10	9	9	10
																																				Fig. S1b: NIA YOUNG ISO Boltzmann Sigmoidal fit
																																					n = 1	n = 2	n = 3	n = 4	n = 5
																																				Boltzmann sigmoidal
																																				Best-fit values
																																				Bottom	0.01689	-0.001333	0.01223	0.01418	0.01095
																																				Top	0.9766	0.9745	0.9617	0.9046	0.9769
																																				V50	-26.82	-29.39	-25.47	-21.96	-19.61
																																				Slope	3.088	3.885	2.559	3.645	3.023
																																				95% CI (profile likelihood)
																																				Bottom	-0.01959 to 0.05286	-0.04552 to 0.04057	-0.04442 to 0.06841	-0.08684 to 0.1080	-0.02594 to 0.04666
																																				Top	0.9414 to 1.012	0.9456 to 1.004	0.9057 to 1.018	0.8297 to 0.9819	0.9402 to 1.015
																																				V50	-27.94 to -25.69	-30.49 to -28.24	??? to -23.44	-25.42 to -19.08	-20.54 to -18.61
																																				Slope	2.180 to 3.924	2.537 to 5.061	??? to 3.638	??? to 6.645	??? to 4.303
																																				Goodness of Fit
																																				Degrees of Freedom	4	6	4	6	5
																																				R squared	0.9988	0.9978	0.997	0.9845	0.9982
																																				Sum of Squares	0.001863	0.004071	0.004784	0.02602	0.003301
																																				Sy.x	0.02158	0.02605	0.03458	0.06585	0.0257
																																				Number of points
																																				# of X values	8	10	8	10	9
																																				# Y values analyzed	8	10	8	10	9
[truncated: 103 more columns]

[truncated: 12 more sheets: Figure S2, Figure S3, Figure S4, Figure S5, Figure S7, Figure S8, Figure S9, Figure S10, Figure S11, Figure S12, Figure S13, Table S1]
